# Supplementary material for: Genome-Wide Identification of Candidate Genes for Milk Production Traits in Korean Holstein Cattle
Source: Animals (Basel). 2021 May 13;11(5):1392. doi: 10.3390/ani11051392 (PMC8153329; doi:10.3390/ani11051392)
Supplement: Supplementary file 1 [file animals-11-01392-s001.zip]

Archive with 3 entries (2 files):
- animals-1192801-supplementary material/
- animals-1192801-supplementary material/20210426 Supplementary tables.xlsx
- animals-1192801-supplementary material/animals-1192801-supplementary material.pdf
