# Supplementary material for: Genome-Wide Identification of Candidate Genes for Milk Production Traits in Korean Holstein Cattle
Source: Animals (Basel). 2021 May 13;11(5):1392. doi: 10.3390/ani11051392 (PMC8153329; doi:10.3390/ani11051392)
Supplement: Supplementary file 1 [file animals-11-01392-s001.zip › animals-1192801-supplementary material/20210426 Supplementary tables.xlsx]

## Sheet: Table S1
Table S1. Variance components and heritabilities for 4 milk production phenotypes in Korean Holstein.
Phenotype	Genetic variance	Residual variance	Phenotypic variance	Heritability
MY a	373422	960228	1333650	0.28
FY b	533.56	1518.59	2052.15	0.26
PY c	264.08	836.25	1100.33	0.24
SCS d,e	0.108	0.567	0.675	0.16
a Adjusted-305 days milk yield, kg
b Adjusted-305 days fat yield, kg
c Adjusted-305 days protein yield, kg
d Somatic cell score
e log2 transfered

## Sheet: Table S2
Table S2. Summary of genotyped animals in each SNP genotyping platform.
Genotyping Platforms	No. of SNPs	No. of animals
Illumina Bovine SNP50K v2	53218	1095
Illumina Bovine SNP50K v3	54609	1013
Affymetrix Axiom Bovine Custom SNP300K	297424	672

## Sheet: Table S3
Table S3. Information of total SNPs in the Affymetrix Axiom Bovine Custom300K chip platform.
BTAa	No. of SNPs	SNP density (/1Mb)	Average interval (Kb)	Standard deviation (Kb)	Ti/Tv ratiob	dN/dS ratioc	Total distance (bp)d
1	14906	94.1555	10621.4	9702.88	2.27031	1.875	158312502
2	13014	95.2233	10502.4	7196.35	3.58289	0.889474	136668269
3	11429	94.2755	10608.1	9994.23	2.16497	1.41758	121229750
4	11497	95.312	10492.8	6757.77	3.69984	0.860927	120624834
5	21988	181.601	5506.83	19117.9	1.27264	1.87413	121078748
6	13121	110.022	9089.77	21568.1	1.54302	2.91034	119257774
7	10737	95.332	10490.6	13649.6	4.21595	0.742647	112627507
8	31923	282.272	3542.79	13743.9	1.12561	2.53521	113092918
9	10089	95.5131	10470.8	6802.97	4.0582	0.623932	105629498
10	9978	95.7427	10445.7	9498.75	4.14987	0.539394	104216797
11	10103	94.246	10611.6	9845.02	2.33525	1.06542	107198236
12	8715	95.6976	10450.8	13991.1	4.06694	0.591549	91068118
13	8056	95.9299	10425.6	7685.92	4.1991	0.508621	83977950
14	8083	96.999	10310.7	9698.59	2.25357	2.12994	83330741
15	7808	91.6577	10911.6	14676	1.44217	6.63682	85186485
16	7832	96.2131	10394.9	9371.68	4.06671	0.535714	81402676
17	7171	95.5648	10465.6	10556.4	3.60657	3.88298	75038111
18	6093	92.5095	10811.5	15377.5	1.85533	7.39247	65863538
19	6140	96.064	10411.4	8509.66	3.99186	1.25926	63915713
20	6901	95.9674	10421.7	6266.68	4.07811	0.584615	71909811
21	6865	95.978	10420.6	10251.6	3.92032	0.390244	71526828
22	5900	96.3389	10381.8	7359.72	4.09948	0.605263	61242167
23	26461	504.519	1982.16	9972.29	1.54004	4.53046	52447964
24	6023	96.274	10388.8	6234.92	4.07764	0.47619	62561056
25	4156	97.078	10303.5	8357.56	4.43325	0.53125	42810940
26	4879	94.5859	10574.6	12806.2	1.53401	2.35052	51582714
27	4265	93.9495	10646.5	13064.7	2.26677	1.72131	45396746
28	4463	96.5556	10359	6010.77	4.07053	0.46	46222051
29	4961	96.5442	10360	9190.57	3.96189	0.575342	51385775
X	3867	26.0098	38456.9	68160.6	3.09756	0.69697	148674519
	Total : 297,424	Average: 116.3	Average: 10,695.3	Average: 12,514.0	Averagel: 3.1	Average: 1.7	Total : 2,655,480,736
a Bos taurus autosome
b Ti/Tv ratio for 29 autosome and X chromosome genome regions
c dN/dS ratio for exome regions
d The distances between the first and the last SNPs located on their respective chromosomes. The positions of the SNPs were based on the bovine reference genome (Bos taurus UMD3.1)

## Sheet: Table S4
Table S4. General statistics of DEBVs for 4 milk production phenotypes in Korean Holstein.
Phenotype	No. of animals	Min	Max	Mean	Standard deviation
MY a	1775	-4200.06	5382.11	1001.27	1199.25
FY b	1754	-231.666	229.283	30.4008	52.2259
PY c	1741	-121.719	171.116	33.0564	37.1323
SCS d,e	1415	-2.7092	3.46381	0.130437	0.871608
a Adjusted-305 days milk yield, kg
b Adjusted-305 days fat yield, kg
c Adjusted-305 days protein yield, kg
d Somatic cell score
e log2 transfered

## Sheet: Table S5
Table S5. Summary of significant SNPs associated with DEBV phenotypes (MY, FY, PY, and SCS) based on SMR.
Phenotype (DEBV)	BTAa	Significnat SNP	Positionb	-log10 P-value	β	SEc	MAFd
MY (104 SNPs)	14	AX-311625843	1799476	12.3233	-329.8	45.26	0.2656
	16	AX-429297124	39068060	11.6676	-295.5	41.77	0.3532
	14	AX-106727244	1696470	11.301	-276.6	39.78	0.4197
	14	AX-106758724	2054457	10.1337	-287.3	43.85	0.3093
	12	AX-429688465	22093632	9.79317	510.4	79.35	0.06986
	4	AX-428613245	100967624	9.54061	-341.6	53.87	0.1575
	15	AX-20701996	47551798	9.42713	-250.3	39.72	0.4879
	3	AX-310587785	29250421	9.21325	248.7	39.98	0.4839
	16	AX-124385371	39177285	8.9914	244	39.75	0.4186
	15	AX-106744851	43039782	8.47108	-250.3	42.12	0.3468
	12	AX-428621563	6139426	8.23062	340.2	58.16	0.1372
	7	AX-419795375	73737517	8.2233	242.3	41.45	0.3732
	10	AX-185110379	98519569	8.22185	-230.9	39.51	0.4918
	1	AX-106739808	65226899	8.21681	280.5	48.01	0.2366
	7	AX-429278857	27909683	8.1707	493.8	84.77	0.04197
	16	AX-427899502	41607198	8.10018	-248.6	42.88	0.34
	4	AX-106739568	49616352	8.08302	-266.1	45.96	0.262
	15	AX-20843926	81737321	8.00789	253.9	44.06	0.313
	7	AX-106726832	6434821	7.90658	504.8	88.24	0.05634
	16	AX-115105679	39074975	7.88941	-938.8	164.3	0.01521
	4	AX-429413217	54337275	7.8729	-265.3	46.48	0.2273
	4	AX-115118987	26262355	7.86967	-359.7	63.03	0.1115
	3	AX-106759468	32634203	7.80967	231.8	40.8	0.3966
	7	AX-428429797	81831772	7.80967	-317.3	55.85	0.1561
	25	AX-124380588	30548284	7.79048	-242.6	42.75	0.3237
	19	AX-106722422	22011112	7.76447	-228.4	40.33	0.4592
	3	AX-171476357	33332678	7.75945	-238.1	42.05	0.3845
	4	AX-428966766	49468268	7.73049	-292.7	51.8	0.1839
	1	AX-428054999	24287946	7.7122	241.4	42.78	0.3186
	16	AX-310531040	33838469	7.67366	-237.8	42.25	0.3546
	1	AX-310508002	132915663	7.67162	227.4	40.4	0.4794
	15	AX-124344175	42621937	7.66154	-244.5	43.49	0.2977
	16	AX-181632762	40893300	7.64782	-234.7	41.78	0.4203
	16	AX-429259778	37261234	7.64397	-225.8	40.21	0.478
	15	AX-106763353	43858313	7.61083	-253.9	45.33	0.2645
	15	AX-106758200	52799618	7.59517	225.3	40.26	0.4344
	4	AX-429463107	53200501	7.58838	-325	58.12	0.1355
	1	AX-310581610	150750742	7.51286	-265.5	47.73	0.2189
	12	AX-428222013	18069431	7.50864	378.3	68.03	0.09521
	7	AX-429289186	44726526	7.48945	-545.9	98.32	0.04056
	16	AX-429710899	20265398	7.48413	264.5	47.65	0.2242
	4	AX-429133359	50647454	7.41567	-457.9	82.92	0.0631
	7	AX-169509627	73347103	7.40671	225.1	40.8	0.4177
	15	AX-185112704	58387655	7.39577	-248.7	45.1	0.2915
	16	AX-429902583	39884342	7.3851	-242.2	43.95	0.3023
	3	AX-168428738	103336589	7.383	-243.8	44.25	0.3349
	2	AX-115104847	105033439	7.36051	222.4	40.45	0.3749
	10	AX-169482986	99684978	7.3536	-229	41.66	0.3344
	12	AX-428806638	1605885	7.34486	-660.3	120.2	0.02676
	2	AX-310545356	83530541	7.28819	-282.7	51.68	0.1944
	8	AX-115114412	25337315	7.25806	344.8	63.19	0.113
	7	AX-372374454	73504026	7.20971	-218.2	40.13	0.451
	29	AX-427939644	42306261	7.1891	-786.7	144.9	0.01915
	16	AX-429452758	29648400	7.15552	-219.2	40.49	0.4535
	18	AX-428664898	20314192	7.15058	236.1	43.63	0.313
	12	AX-310602811	6268186	7.14509	229.5	42.42	0.3442
	1	AX-106750056	17790637	7.13787	-216.4	40.02	0.4383
	12	AX-106750362	10397472	7.13727	-572	105.8	0.03662
	18	AX-21706105	55145185	7.11862	-240.7	44.58	0.2639
	19	AX-372392336	27965234	7.10735	267.6	49.61	0.2115
	7	AX-117116259	44136041	7.10624	-541.2	100.3	0.04
	14	AX-124381746	50323759	7.09691	220.8	40.96	0.5
	4	AX-320916082	51044341	7.08672	-297.2	55.19	0.1589
	22	AX-310543221	36023596	7.04915	223.2	41.57	0.3676
	3	AX-180662250	63741374	7.02457	-223.7	41.74	0.3555
	15	AX-106739154	40640815	7.01954	204.1	38.1	0.342
	7	AX-428540024	47853419	7.01682	-363.3	67.83	0.09803
	16	AX-176777012	39392888	6.9914	-216.1	40.43	0.4434
	7	AX-310564929	67993153	6.97062	-394.5	73.92	0.07944
	14	AX-106761081	34974815	6.91364	-224.7	42.31	0.369
	2	AX-429450920	6904660	6.90309	-221.9	41.81	0.3299
	7	AX-429237323	44462990	6.8962	-537.2	101.3	0.03915
	17	AX-429371708	12524416	6.8962	-229.1	43.19	0.3327
	3	AX-117089145	32833071	6.8962	-223.2	42.08	0.3721
	4	AX-429610420	54603123	6.89279	-223.1	42.06	0.3541
	12	AX-429211082	6206388	6.87615	-368.1	69.5	0.09324
	7	AX-106740112	28897553	6.86328	612.6	115.8	0.02986
	22	AX-124348337	36670859	6.86328	246.7	46.63	0.2445
	12	AX-310581627	5769927	6.86012	320.4	60.57	0.1315
	3	AX-106747067	33307217	6.85699	221.4	41.86	0.3839
	4	AX-106726928	57230916	6.84466	-308.3	58.36	0.1363
	8	AX-185122463	25645714	6.83863	281.2	53.25	0.187
	7	AX-428163793	38732072	6.83268	-460.1	87.19	0.05521
	12	AX-429834047	6306971	6.82974	-522.5	99.02	0.04197
	10	AX-430032717	101382333	6.82681	210.9	39.98	0.4389
	3	AX-310523766	29266401	6.79317	264.5	50.28	0.1952
	21	AX-429268413	5144117	6.79048	280	53.24	0.1831
	12	AX-429029606	2829289	6.77989	-536.8	102.1	0.03972
	2	AX-428895360	85610046	6.77728	-237	45.1	0.2961
	12	AX-430020211	6403062	6.767	252.8	48.15	0.2197
	16	AX-429440048	32889055	6.74473	-243.9	46.55	0.2732
	10	AX-181636213	100254524	6.73755	-218.3	41.69	0.3482
	19	AX-429211584	32070453	6.73283	231.2	44.16	0.2769
	16	AX-428496618	39256857	6.68613	-269.3	51.66	0.1865
	12	AX-429566158	16596327	6.67778	410.8	78.83	0.07014
	7	AX-310511448	82108758	6.67366	-345.6	66.34	0.1087
	16	AX-429860751	30253735	6.67162	210.8	40.48	0.4766
	29	AX-124345311	37949466	6.65758	-211.8	40.71	0.4735
	12	AX-428642629	22869981	6.64589	234.3	45.09	0.2693
	10	AX-428537047	101290708	6.64397	-220.1	42.36	0.3268
	16	AX-106751973	40371695	6.63827	-211.4	40.7	0.4285
	16	AX-106761954	36135810	6.62709	268.8	51.81	0.1772
	16	AX-429476856	32904328	6.61979	-559.8	108	0.03634
	25	AX-310532377	18747331	6.61798	-210.4	40.58	0.473
FY (491 SNPs)	14	AX-115099068	1651311	27.1858	21.29	1.91	0.2839
	14	AX-106758724	2054457	23.2233	19.34	1.888	0.3087
	14	AX-171475615	2909929	15.9586	14.77	1.763	0.4039
	14	AX-429348800	4448226	14.6861	14.33	1.789	0.3512
	7	AX-429255819	73870821	13.7721	14.38	1.858	0.2913
	16	AX-168295831	65084569	13.0969	-13.82	1.835	0.3392
	18	AX-174324020	61609984	12.7447	-13.78	1.857	0.3244
	14	AX-115112533	2741434	12.6576	-14.41	1.95	0.2796
	16	AX-428652927	16195792	12.3979	-14.12	1.931	0.2879
	14	AX-106721948	2217163	12.0044	12.58	1.751	0.4857
	1	AX-310604788	98931078	11.9914	-13.41	1.867	0.3255
	15	AX-124344175	42621937	11.8794	-13.54	1.895	0.2982
	14	AX-106743286	2524432	11.71	-12.58	1.775	0.4265
	18	AX-419782963	61623725	11.4949	12.06	1.718	0.4892
	14	AX-106755825	2754909	11.4789	-12.32	1.757	0.4989
	5	AX-106741356	91436307	11.4248	12.42	1.776	0.378
	2	AX-106723158	37769598	11.3778	-12.3	1.762	0.3868
	14	AX-106735853	6250514	11.3556	12.16	1.745	0.3991
	14	AX-106730618	8951120	11.2848	12.58	1.81	0.4019
	14	AX-106742618	5494654	11.2782	12.17	1.752	0.443
	15	AX-106763921	5766975	11.1343	14.79	2.144	0.2118
	22	AX-310574925	16102828	11.0177	-11.73	1.711	0.3635
	24	AX-428859693	1243190	10.9431	-14.64	2.143	0.2061
	14	AX-185112096	3329530	10.9281	11.77	1.724	0.4761
	3	AX-106719661	74315105	10.8827	12.07	1.771	0.3977
	14	AX-106743858	2117455	10.821	-13.14	1.935	0.2739
	5	AX-419641009	104910759	10.5622	13.68	2.04	0.2643
	18	AX-419774372	64694778	10.5361	-11.58	1.73	0.431
	1	AX-310562857	62855860	10.3354	-12.7	1.918	0.2925
	4	AX-428272135	69517302	10.2048	12.1	1.839	0.3612
	12	AX-106752659	53756393	10.1681	-11.22	1.708	0.4706
	23	AX-106738051	40631438	10.163	-11.68	1.78	0.3783
	18	AX-429486957	55504895	10.1169	22.39	3.419	0.0687
	13	AX-428728099	19372579	10.1141	13.93	2.127	0.2092
	18	AX-106748802	56397946	10.0721	-12.64	1.934	0.2751
	14	AX-106750322	8351971	10.0283	12.09	1.855	0.311
	7	AX-429073010	14686452	10.0057	11.24	1.727	0.2705
	14	AX-106734198	4176618	9.9393	-12.23	1.885	0.3281
	13	AX-429652101	20261759	9.92445	13.91	2.148	0.2044
	4	AX-106760825	48431383	9.91364	-11.1	1.714	0.4769
	16	AX-372105125	65989876	9.85078	12.85	1.991	0.2546
	18	AX-124346240	8785641	9.81531	-7.97	1.237	0.4997
	28	AX-115104676	40191764	9.80688	8.861	1.377	0.396
	3	AX-124374951	70120751	9.78252	13.14	2.043	0.234
	9	AX-106738424	69956436	9.76447	14.08	2.192	0.2032
	8	AX-106735055	72395359	9.74958	-12.74	1.985	0.2514
	1	AX-428011796	51542996	9.69037	-25.99	4.063	0.04846
	7	AX-419729149	14716948	9.68194	8.169	1.278	0.4538
	3	AX-106724308	79480234	9.65561	-11.36	1.78	0.4336
	15	AX-428290063	7448985	9.63264	23.61	3.704	0.06043
	5	AX-419687641	105030291	9.60906	-18.35	2.883	0.1021
	5	AX-106739916	84523411	9.60555	-12.41	1.95	0.2771
	16	AX-106728849	21092478	9.60033	-11.33	1.78	0.425
	5	AX-419983086	106326766	9.58004	11.26	1.771	0.4262
	9	AX-106726298	79032924	9.5784	11.36	1.787	0.37
	18	AX-419615061	63764708	9.57025	10.72	1.687	0.4957
	14	AX-124386560	10549180	9.47366	11.43	1.809	0.4193
	1	AX-185114936	50252424	9.43771	-25.37	4.025	0.0496
	18	AX-312228779	61286611	9.42022	-11.58	1.839	0.321
	11	AX-106743948	10945714	9.40782	10.99	1.746	0.4407
	14	AX-429132481	8485249	9.39469	-11.52	1.833	0.3566
	13	AX-428912935	19091631	9.38934	13.51	2.148	0.205
	25	AX-429949200	11074841	9.38722	10.76	1.711	0.4607
	14	AX-429775848	4425394	9.37779	20.55	3.271	0.07412
	11	AX-428463932	11758831	9.36856	-10.97	1.747	0.4587
	16	AX-338170319	20648391	9.30539	11.16	1.784	0.3871
	3	AX-124380193	116193622	9.25181	-12.04	1.93	0.2908
	13	AX-428143038	18572279	9.24642	13.54	2.172	0.1987
	18	AX-21706288	55181222	9.24185	17.65	2.832	0.1049
	5	AX-337895022	54887742	9.23508	7.695	1.235	0.4906
	5	AX-419789454	104825203	9.22621	-13.24	2.126	0.2166
	20	AX-317013995	43589165	9.19791	7.721	1.242	0.4869
	1	AX-106750056	17790637	9.19382	-10.87	1.749	0.4393
	11	AX-106733217	10906159	9.17653	-11.59	1.866	0.2973
	5	AX-419663582	104831727	9.12726	10.33	1.669	0.3991
	7	AX-124387936	7910128	9.12321	7.64	1.235	0.4846
	1	AX-429002759	15967379	9.12033	-11.96	1.932	0.2902
	16	AX-428264284	15122731	9.10902	-10.8	1.746	0.4456
	4	AX-25601190	60999966	9.09528	-14.9	2.411	0.1536
	4	AX-427927860	49340226	9.08672	-10.61	1.718	0.4875
	8	AX-106755248	57821769	9.08197	-10.9	1.766	0.4567
	1	AX-106750287	15605365	9.07727	-11.07	1.794	0.4148
	1	AX-106724914	14961941	9.07109	-12.71	2.061	0.2272
	16	AX-429768234	16095624	9.03105	-12.28	1.996	0.2489
	12	AX-429809457	54767016	8.9914	-11.19	1.823	0.3298
	1	AX-181632624	14646813	8.98716	-11.28	1.837	0.3586
	17	AX-429813236	52498051	8.91721	-18.65	3.051	0.09008
	16	AX-310590882	62986947	8.91009	13.92	2.278	0.1747
	21	AX-115099595	49706980	8.91009	-14.29	2.339	0.169
	4	AX-115106165	49662153	8.87943	10.97	1.799	0.3586
	14	AX-429555175	78440681	8.84466	-11.42	1.878	0.3258
	11	AX-124353924	13134752	8.82974	11.25	1.851	0.3241
	14	AX-20239700	10037355	8.82391	11.46	1.886	0.3044
	29	AX-310524323	37676065	8.81248	19.6	3.227	0.0821
	14	AX-115111938	3029996	8.80967	-16.71	2.753	0.114
	5	AX-185120497	105782529	8.78516	-11.36	1.874	0.3124
	17	AX-429696344	15321597	8.78516	18.63	3.073	0.08922
	16	AX-429710899	20265398	8.77989	12.62	2.082	0.2258
	11	AX-106744739	28308315	8.77211	7.518	1.241	0.48
	2	AX-22278939	72108344	8.76195	-11.36	1.876	0.3044
	1	AX-124379382	66252625	8.75945	-22.28	3.681	0.05929
	16	AX-310551522	64547599	8.73518	-10.88	1.8	0.3857
	5	AX-419790809	104754783	8.72125	-11.37	1.883	0.3572
	28	AX-429636360	32577077	8.70553	10.52	1.744	0.3848
	17	AX-428959155	48259035	8.68613	-13.08	2.171	0.2004
	1	AX-106724072	64730690	8.67985	-20.29	3.368	0.07098
	1	AX-310578667	51142768	8.67985	-13.61	2.261	0.179
	9	AX-429234918	104517525	8.64975	-10.36	1.724	0.4983
	26	AX-419710578	22206008	8.64975	30.24	5.031	0.02765
	13	AX-106746696	19694687	8.64016	11.66	1.942	0.2822
	17	AX-180662825	12734436	8.62525	-11.58	1.929	0.2788
	15	AX-428159501	9446748	8.61979	21.47	3.578	0.06442
	14	AX-419982913	59112331	8.61261	7.408	1.235	0.4889
	9	AX-28011816	90151958	8.6073	-30.2	5.038	0.03079
	27	AX-429290610	16847446	8.59688	11.83	1.975	0.2375
	18	AX-106721061	58696066	8.59517	18.54	3.095	0.08922
	16	AX-106750871	64731044	8.59517	-11.83	1.975	0.2694
	1	AX-428629622	66705046	8.59346	-21.77	3.635	0.06043
	22	AX-115116193	16116616	8.57675	7.409	1.238	0.4877
	5	AX-419610559	104979264	8.56067	10.35	1.732	0.4812
	15	AX-185112858	9159816	8.55596	21.34	3.572	0.06471
	6	AX-115110861	17247862	8.53313	7.442	1.247	0.4991
	5	AX-419703032	104821921	8.52871	10.77	1.805	0.39
	8	AX-106739506	68404576	8.52578	-12.31	2.064	0.2238
	7	AX-106737984	63519073	8.5157	11.11	1.864	0.3113
	28	AX-429251098	916203	8.49894	-11.42	1.918	0.3002
	16	AX-372105118	65628742	8.49757	-10.54	1.771	0.4342
	16	AX-429083951	65109828	8.45842	10.53	1.773	0.4028
	18	AX-106736242	22610574	8.45469	-11.5	1.938	0.2734
	14	AX-106746760	2468020	8.42713	10.4	1.756	0.4994
	1	AX-106742055	65252905	8.41908	-20.37	3.44	0.06956
	4	AX-428504699	60489042	8.36754	-13.33	2.259	0.1784
	15	AX-419617428	77684829	8.36754	35.59	6.029	0.02195
	10	AX-427927828	48330829	8.35655	-16.81	2.85	0.1023
	27	AX-428641367	43614084	8.35556	-17.84	3.024	0.08723
	21	AX-428564049	33042594	8.34872	19.35	3.283	0.07526
	20	AX-429305345	23587088	8.34775	16.25	2.756	0.1018
	19	AX-106726513	59441263	8.32883	11.09	1.883	0.3153
	18	AX-419785283	60145271	8.32606	12.49	2.121	0.2127
	5	AX-169454538	106134811	8.31966	-13.14	2.234	0.1867
	14	AX-106753278	2002873	8.31695	10.2	1.734	0.4857
	9	AX-27945186	73208449	8.30892	12.99	2.209	0.2021
	6	AX-419731862	4767583	8.30103	-7.292	1.241	0.4966
	26	AX-115117275	28609937	8.30103	10.6	1.803	0.2645
	18	AX-428357234	59480786	8.2993	11.94	2.032	0.2443
	19	AX-180661554	45238884	8.29671	-11.4	1.941	0.2842
	12	AX-106726690	53080458	8.28904	-10.49	1.786	0.3677
	3	AX-428902244	23934424	8.28483	10.32	1.758	0.4233
	25	AX-180663080	10738152	8.28067	9.8	1.67	0.4273
	28	AX-106729252	407166	8.27901	-13.11	2.234	0.1993
	3	AX-181635525	61825672	8.26281	10.09	1.721	0.4407
	5	AX-106736039	88878999	8.26201	-10.59	1.807	0.3284
	3	AX-320910416	37614901	8.24033	-12.62	2.156	0.2015
	10	AX-428307657	68882936	8.23807	10.16	1.737	0.4849
	16	AX-429411545	64086407	8.2233	-10.42	1.782	0.4339
	12	AX-427987014	54025266	8.22257	-10.3	1.762	0.3934
	16	AX-429476504	19974974	8.22113	11.46	1.96	0.2734
	12	AX-429834553	8937332	8.21896	-10.19	1.743	0.4567
	20	AX-428865612	59424611	8.20412	-10.19	1.746	0.4205
	18	AX-117088427	4463083	8.19044	10.49	1.798	0.4111
	7	AX-169426797	77974717	8.16052	10.29	1.768	0.3609
	7	AX-106759973	64451610	8.14874	10.31	1.773	0.3897
	3	AX-428234577	86677584	8.14206	-36.7	6.312	0.01995
	8	AX-106744265	49240974	8.13906	-9.853	1.695	0.4798
	19	AX-310597624	62055040	8.13787	-10.83	1.863	0.3264
	5	AX-106765834	115399602	8.13018	14.37	2.473	0.1539
	5	AX-106750821	72264603	8.12726	-10.5	1.808	0.3538
	18	AX-371914424	61212892	8.12263	-11.07	1.907	0.3133
	14	AX-106749323	10013686	8.10958	10.09	1.738	0.4761
	14	AX-169386495	6371334	8.10292	18.4	3.173	0.0878
	1	AX-428979654	14277276	8.0942	-11.72	2.023	0.2454
	21	AX-429966776	42861855	8.08991	-15.68	2.707	0.1123
	13	AX-429548294	11679336	8.08355	-11.52	1.99	0.2551
	5	AX-419793477	104970598	8.08145	10.44	1.803	0.4618
	16	AX-429737914	66355288	8.07212	-10.31	1.781	0.4319
	3	AX-429746124	77226270	8.07212	12.15	2.1	0.2184
	5	AX-106722719	69886816	8.07058	-9.798	1.693	0.419
	14	AX-106738374	1463676	8.06349	-11.15	1.929	0.2922
	3	AX-428626036	116882272	8.06248	10.03	1.735	0.4564
	4	AX-115104931	68452656	8.05849	10.1	1.748	0.4826
	14	AX-124345681	6795860	8.05799	-9.965	1.724	0.4914
	3	AX-106721303	74179845	8.05355	11.13	1.926	0.2985
	19	AX-21925304	45046326	8.04001	-14.31	2.479	0.1525
	20	AX-427932534	54368913	8.04001	10.1	1.749	0.4267
	9	AX-428961421	79814051	8.02045	11.54	2.001	0.2662
	4	AX-106741392	65172247	8.01502	-10.83	1.879	0.3292
	5	AX-106758740	101271357	8.01323	-10.26	1.78	0.4436
	1	AX-320911133	24097377	8.01055	-9.965	1.729	0.4618
	16	AX-106745479	57399441	8	-12.56	2.181	0.2004
	3	AX-429088218	23662807	7.99568	11.6	2.014	0.2568
	12	AX-429655798	58812891	7.9914	10.05	1.746	0.4923
	28	AX-429322867	13145162	7.9914	12.44	2.162	0.2032
	18	AX-185113866	4104647	7.97062	-21.39	3.722	0.05929
	13	AX-429536052	19742028	7.96658	10.23	1.78	0.4113
	22	AX-429338412	32117775	7.96257	-10.42	1.815	0.3287
	5	AX-180662510	92283403	7.95861	-11.77	2.05	0.2238
	6	AX-419744549	38280292	7.95468	15.62	2.72	0.1126
	9	AX-106763620	81098768	7.9393	10.09	1.76	0.4091
	12	AX-428959259	39649431	7.91721	20.92	3.654	0.06357
	16	AX-310591535	64336840	7.91364	-11.05	1.93	0.2899
	20	AX-310538472	56498779	7.89963	10.11	1.768	0.3806
	4	AX-428729067	49082778	7.89279	10.14	1.774	0.3865
	19	AX-429543575	33838063	7.88273	13.62	2.384	0.1665
	18	AX-419783144	64566095	7.87943	-10.16	1.779	0.3452
	17	AX-429907248	50027659	7.87615	-13.78	2.413	0.1556
	21	AX-429333958	24484472	7.8729	10.97	1.922	0.3019
	4	AX-310541879	103929682	7.86012	15.72	2.756	0.114
	19	AX-429719549	59960103	7.86012	10.74	1.883	0.3161
	9	AX-117087217	50235638	7.85699	10.53	1.847	0.3352
	18	AX-419783318	62374465	7.84164	-10.78	1.892	0.2976
	3	AX-429931113	70786098	7.83863	10.72	1.883	0.2956
	13	AX-185111539	18960050	7.83268	10.16	1.785	0.4116
	14	AX-106761978	5096531	7.83268	-10.06	1.767	0.4222
	28	AX-428297330	14456770	7.81816	11.31	1.989	0.2714
	20	AX-22754043	53417343	7.81248	-9.934	1.748	0.4159
	22	AX-115103287	9550422	7.81248	-9.938	1.748	0.4342
	2	AX-106742989	119231790	7.80688	-10.32	1.816	0.388
	22	AX-310589882	4513919	7.78516	-14.6	2.573	0.1357
	20	AX-317012217	62374679	7.77989	7.254	1.279	0.4638
	20	AX-310532958	53783099	7.77469	-9.989	1.762	0.4017
	21	AX-428724655	35682253	7.75203	11.57	2.045	0.2349
	7	AX-106734765	67913254	7.74958	-18.19	3.215	0.07982
	2	AX-428173210	38611856	7.74958	-12.31	2.176	0.1958
	1	AX-428024675	48566343	7.71444	-30.24	5.357	0.02822
	18	AX-174330729	61227665	7.7122	10.5	1.86	0.4153
	1	AX-115106921	112208818	7.69897	10.38	1.841	0.3321
	1	AX-428180589	149144637	7.68403	-11.38	2.021	0.2551
	10	AX-124381221	68089016	7.67366	-9.88	1.756	0.429
	9	AX-428693491	60018204	7.67162	16.65	2.959	0.09977
	2	AX-428802917	71029821	7.67162	12.11	2.151	0.2369
	2	AX-429669624	70398404	7.65758	-10.38	1.846	0.3196
	1	AX-117083330	65522044	7.64782	-15.21	2.708	0.1166
	13	AX-427876775	58251619	7.64016	15.6	2.778	0.1092
	12	AX-428008072	19000582	7.63827	11.98	2.134	0.209
	2	AX-124380394	3982629	7.63827	-9.91	1.765	0.4803
	22	AX-310598228	37106211	7.63639	-12.6	2.244	0.1867
	28	AX-310581032	3513886	7.63639	11.58	2.062	0.2323
	15	AX-428369152	3981279	7.63451	12.08	2.153	0.2201
	15	AX-428108085	7007362	7.63264	19.5	3.475	0.06956
	14	AX-428990748	9968609	7.62893	11.88	2.118	0.2292
	2	AX-106749593	133043817	7.62525	-16.02	2.856	0.1029
	9	AX-106762578	59383405	7.6216	9.832	1.753	0.4208
	4	AX-171454806	49000681	7.60555	-9.879	1.764	0.4436
	4	AX-429789945	64181352	7.60206	-9.963	1.78	0.4635
	20	AX-181633438	54539647	7.59007	-9.739	1.741	0.3763
	18	AX-419697835	61317493	7.56384	10.11	1.811	0.3415
	16	AX-310530075	16623652	7.54821	-9.808	1.759	0.4324
	5	AX-185121021	94812531	7.5391	9.468	1.699	0.4769
	1	AX-428951724	39320352	7.53165	9.761	1.752	0.4897
	12	AX-428228980	53564645	7.53165	15.81	2.839	0.1089
	4	AX-25581521	56019351	7.53018	9.834	1.766	0.4304
	4	AX-106752594	53523935	7.52724	-9.65	1.733	0.4356
	10	AX-427958733	93904358	7.52724	14.7	2.639	0.1297
	3	AX-428554560	71647108	7.52578	11.29	2.028	0.2437
	10	AX-428199674	33889199	7.52433	-11.3	2.03	0.25
	1	AX-115114964	99193415	7.51428	9.835	1.768	0.4798
	3	AX-117082977	7866803	7.51428	9.953	1.789	0.4105
	22	AX-106756257	58717546	7.51286	-15.66	2.816	0.1086
	5	AX-115117768	8722180	7.48149	7.938	1.43	0.3751
	10	AX-310584365	69414419	7.47756	-9.867	1.778	0.3925
	14	AX-429955454	65700357	7.47625	9.772	1.761	0.4906
	18	AX-115112896	65551047	7.45967	9.774	1.764	0.4182
	2	AX-106760441	120111418	7.45469	-15.76	2.845	0.1052
	9	AX-124380762	38828043	7.45469	15.47	2.792	0.1126
	1	AX-428978193	17886555	7.45223	9.603	1.734	0.4313
	12	AX-428860064	40025342	7.451	22.59	4.08	0.04903
	21	AX-106753080	42640851	7.4437	10	1.807	0.3689
	7	AX-429662901	73602854	7.44249	-9.728	1.758	0.4535
	22	AX-427884150	8158160	7.43771	-12.58	2.274	0.1747
	25	AX-23933107	11068078	7.43771	-10	1.808	0.362
	13	AX-429570680	11654395	7.42946	-9.959	1.801	0.4387
	20	AX-106732879	53991925	7.42481	9.573	1.732	0.445
	12	AX-428099077	51788721	7.41794	-12.92	2.34	0.1668
	3	AX-106755695	118488200	7.41341	9.927	1.798	0.4131
	16	AX-428316609	16600900	7.4045	-9.729	1.763	0.4732
	14	AX-372324455	6053246	7.40121	12.68	2.299	0.1719
	7	AX-169383977	74485886	7.39362	-9.73	1.765	0.4384
	12	AX-106724066	54336046	7.38934	12.93	2.346	0.1582
	14	AX-124350048	75991522	7.38828	15.48	2.808	0.1106
	12	AX-428861039	53818671	7.3851	13.05	2.369	0.1742
	4	AX-106721612	68140952	7.38091	-10.6	1.925	0.3116
	4	AX-428577906	65283350	7.37779	-13.05	2.37	0.1616
	3	AX-106762009	77487187	7.37675	-9.951	1.807	0.3877
	21	AX-429995890	46602182	7.36754	-11.76	2.137	0.2181
	1	AX-115103790	99469026	7.36552	9.724	1.767	0.4758
	18	AX-106744238	21562601	7.36351	-9.798	1.781	0.4399
	4	AX-429303755	49635289	7.36051	-9.686	1.761	0.4091
	25	AX-428582748	18473924	7.35853	11.31	2.057	0.2437
	12	AX-124375889	53589025	7.35458	-10.49	1.909	0.295
	4	AX-106741361	68599650	7.35458	-9.685	1.762	0.4287
	16	AX-428529323	64045092	7.35458	-9.899	1.801	0.3857
	1	AX-310510770	17840520	7.35458	-12.46	2.266	0.1725
	13	AX-106755729	17673806	7.34582	11.56	2.104	0.2158
	5	AX-124379762	95743746	7.33161	-10.02	1.826	0.3255
	12	AX-428662227	40709974	7.33161	22.82	4.159	0.04761
	7	AX-169496173	73841190	7.32975	-9.85	1.795	0.3606
	13	AX-429111271	22373033	7.31876	10.43	1.902	0.2928
	18	AX-106759876	56179705	7.31426	-10.32	1.882	0.2933
	16	AX-169496462	62901191	7.30103	-11.4	2.081	0.2289
	2	AX-124374843	134210058	7.29585	-17.4	3.18	0.08153
	5	AX-419738965	104747032	7.28735	19.58	3.58	0.06613
	3	AX-429158223	77000064	7.27246	-9.471	1.734	0.4969
	16	AX-429352239	66569711	7.2668	10.15	1.858	0.3227
	14	AX-429412469	20455220	7.266	-9.935	1.819	0.4532
	11	AX-115109140	17445658	7.25337	-9.911	1.817	0.376
	28	AX-428269616	7663752	7.24872	13.43	2.463	0.1485
	1	AX-171470298	71917282	7.24413	-11.15	2.046	0.2357
	10	AX-106751237	99662832	7.23657	-10.19	1.871	0.3107
	5	AX-106744977	87904220	7.22475	-12.09	2.221	0.191
	20	AX-106745549	53138554	7.2204	9.621	1.768	0.4461
	12	AX-428976699	45254268	7.21183	-9.39	1.727	0.4404
	5	AX-419663447	104917367	7.20691	-16.32	3.002	0.08951
	13	AX-117090368	21442240	7.19314	-9.491	1.748	0.427
	12	AX-320908919	48809545	7.19179	15.03	2.768	0.1149
	9	AX-428512953	34649412	7.17849	-23.53	4.337	0.0419
	14	AX-169500519	75463242	7.17393	15.14	2.793	0.1106
	21	AX-429702382	50184660	7.17005	-9.592	1.77	0.4738
	28	AX-427944924	23521078	7.16115	13.81	2.55	0.1383
	3	AX-429974136	25961644	7.15802	10.05	1.856	0.3264
	7	AX-124344815	77700319	7.1463	-10.04	1.856	0.3227
	18	AX-419649285	61142902	7.1463	-9.557	1.766	0.4222
	18	AX-419607422	65264471	7.13668	-9.634	1.782	0.37
	10	AX-317012399	15903949	7.13312	30.15	5.578	0.02594
	4	AX-115107199	51146972	7.1296	9.824	1.818	0.3672
	22	AX-430011701	4524301	7.1152	-10.34	1.916	0.3027
	12	AX-429023663	52414764	7.09909	-12.58	2.334	0.1642
	24	AX-124350018	1282069	7.09854	9.633	1.787	0.4153
	10	AX-429847984	69444699	7.09637	-12.25	2.273	0.1756
	3	AX-115102605	114220425	7.09366	11.27	2.091	0.2249
	16	AX-106738761	62948497	7.09205	-9.612	1.784	0.425
	1	AX-429720746	68081944	7.08407	-12.8	2.377	0.1534
	15	AX-106763353	43858313	7.08302	-10.7	1.988	0.2637
	21	AX-106742783	37931511	7.08249	10.85	2.016	0.2491
	28	AX-430013033	22439588	7.08145	12.3	2.285	0.1842
	9	AX-310603978	29932343	7.07779	-9.521	1.769	0.4478
	2	AX-310582204	74713444	7.07727	-9.471	1.76	0.4952
	18	AX-106723367	17540948	7.07417	9.573	1.779	0.459
	16	AX-428219307	68141146	7.07263	-10.11	1.88	0.3181
	17	AX-429794861	50538674	7.06854	-9.652	1.795	0.3746
	27	AX-310537340	40751671	7.0655	19.73	3.669	0.06157
	9	AX-427890055	61435781	7.06449	16.47	3.063	0.09236
	15	AX-124379967	84037597	7.06048	-8.311	1.546	0.4082
	29	AX-320901252	48104718	7.05899	-10.43	1.941	0.2537
	13	AX-115113734	38053109	7.057	10.58	1.969	0.268
	7	AX-106770302	73031612	7.05257	-10.04	1.869	0.3273
	12	AX-124380171	45050839	7.05061	-9.955	1.854	0.3099
	15	AX-106736645	6461480	7.04431	9.53	1.775	0.4478
	4	AX-117086817	50412884	7.04191	-9.843	1.834	0.3515
	14	AX-429166868	75754824	7.03905	12.43	2.316	0.1727
	29	AX-427944560	47120960	7.03668	-9.762	1.82	0.3193
	17	AX-106743446	17947446	7.03433	-9.497	1.771	0.3797
	16	AX-106736565	65962281	7.03339	-9.399	1.752	0.4715
	12	AX-106754397	52003943	7.03152	10.83	2.019	0.2506
	8	AX-106748952	71263375	7.0278	-10.75	2.005	0.2386
	12	AX-429192530	1929903	7.02365	-10.28	1.919	0.3073
	21	AX-181636109	44996964	7.02228	11.67	2.177	0.2164
	18	AX-419604016	65133977	7.01818	-10.16	1.897	0.295
	3	AX-106728051	73868215	7.01502	9.662	1.804	0.4091
	4	AX-310511787	69805941	7.01412	-9.361	1.748	0.4532
	25	AX-106755772	20983403	7.01412	-11.24	2.1	0.2175
	4	AX-428935004	69816734	7.01278	10.8	2.016	0.2506
	1	AX-181635568	20010422	7.00922	10.57	1.975	0.252
	18	AX-312233360	64174984	7.00877	-11.48	2.146	0.2067
	21	AX-429334509	36484657	7.00568	9.246	1.728	0.4421
	2	AX-430056299	99330942	6.99568	9.534	1.783	0.3643
	9	AX-429626273	80715031	6.98716	12.24	2.29	0.1861
	9	AX-429445122	79080670	6.98716	9.83	1.84	0.364
	1	AX-427895898	16562241	6.98297	-9.403	1.76	0.4986
	5	AX-419730785	105022205	6.98297	-15.76	2.95	0.09436
	17	AX-429425459	48015966	6.97881	-13.57	2.541	0.1388
	7	AX-117083756	74737726	6.97469	9.885	1.852	0.3304
	2	AX-429571582	99896843	6.97062	9.753	1.827	0.3198
	14	AX-430043387	78266545	6.95078	10.35	1.942	0.2802
	10	AX-429842782	22239276	6.9431	-34.88	6.55	0.01853
	9	AX-429917474	61979556	6.93181	16.37	3.078	0.09208
	22	AX-106737860	37265470	6.93181	-9.724	1.828	0.3461
	16	AX-429868353	16256210	6.92082	-9.466	1.781	0.4832
	13	AX-19919273	20016380	6.92082	9.769	1.838	0.3452
	17	AX-320911501	46880598	6.92082	-37.41	7.039	0.01596
	5	AX-106759360	111635921	6.91364	-9.567	1.801	0.3597
	9	AX-429184255	75672826	6.89963	11.63	2.192	0.2129
	4	AX-429405509	69198127	6.88941	-10.78	2.032	0.2563
	13	AX-428057789	10922403	6.88941	-12.43	2.344	0.1659
	8	AX-419651277	776058	6.88941	36.1	6.808	0.0171
	18	AX-95687675	62621306	6.87615	10.73	2.026	0.2497
	14	AX-310543415	9586332	6.87615	-9.795	1.85	0.3563
	2	AX-429120909	1907922	6.86646	9.29	1.755	0.4131
	29	AX-124378413	30939309	6.86646	-12.24	2.312	0.1708
	25	AX-428815955	22292280	6.86328	9.654	1.824	0.3481
	7	AX-187117194	70804701	6.86012	-9.214	1.742	0.3826
	14	AX-124388272	2319504	6.85387	-11.3	2.138	0.2189
	14	AX-115115401	3802542	6.85387	-15.04	2.844	0.1026
	18	AX-419782313	60455829	6.85078	-12.44	2.353	0.1713
	4	AX-428785437	80580323	6.84771	21.88	4.14	0.0496
	22	AX-428939430	30920230	6.84164	-9.98	1.889	0.2948
	4	AX-429580317	56296293	6.83863	9.658	1.829	0.3538
	12	AX-428329438	39811673	6.83863	-9.357	1.772	0.4578
	9	AX-429031885	70620122	6.83565	9.812	1.859	0.3281
	13	AX-429931443	20866747	6.83268	11.01	2.086	0.2232
	4	AX-106747140	36842170	6.82974	-9.086	1.722	0.4555
	7	AX-429831391	74002630	6.82391	9.942	1.885	0.2985
	13	AX-115108400	10779832	6.81816	-9.543	1.81	0.3957
	3	AX-185119662	78900917	6.80967	10.66	2.023	0.248
	2	AX-320000855	76354351	6.80967	-11.43	2.169	0.1853
	12	AX-428569293	54623630	6.80688	11.55	2.192	0.2172
	8	AX-106724464	106577108	6.79317	11.08	2.106	0.2152
	3	AX-430047719	68535716	6.79048	10.77	2.048	0.2471
	8	AX-106748678	59510343	6.78781	11.51	2.189	0.2164
	24	AX-106743748	920520	6.78781	-9.298	1.768	0.4384
	3	AX-429174787	77742924	6.78516	9.213	1.753	0.4701
	3	AX-310549463	71370271	6.77989	10.41	1.981	0.2654
	11	AX-429243380	13269196	6.77989	-11.07	2.106	0.2107
	21	AX-117116659	48911422	6.77728	9.681	1.843	0.3464
	19	AX-21919393	43472819	6.77469	9.065	1.726	0.4994
	2	AX-429522477	121771639	6.77211	-9.623	1.832	0.3515
	1	AX-117089478	150900517	6.76955	-10.94	2.084	0.2272
	9	AX-428608808	74987433	6.76955	11.51	2.192	0.2064
	2	AX-106754898	2254298	6.76447	-11.78	2.243	0.1861
	14	AX-124353911	2803998	6.76447	-8.978	1.711	0.3623
	12	AX-429417007	53830101	6.76195	9.511	1.813	0.3532
	14	AX-429988970	9017008	6.75696	9.512	1.813	0.392
	8	AX-106722838	32895255	6.74958	-9.659	1.843	0.3247
	15	AX-106762469	47522748	6.74715	-9.619	1.835	0.3746
	7	AX-429270228	67584869	6.74473	-18.12	3.457	0.06984
	10	AX-429157029	99055857	6.74232	9.173	1.751	0.4561
	16	AX-428118595	14763317	6.73993	-9.684	1.849	0.3278
	1	AX-124343850	53133677	6.73518	-33.57	6.412	0.01938
	1	AX-169494051	65103965	6.73049	-13.38	2.557	0.1308
	16	AX-310556058	62276120	6.73049	10.83	2.069	0.2235
	17	AX-310544502	50009205	6.72584	-9.314	1.78	0.4792
	18	AX-185113973	58661122	6.72584	9.79	1.871	0.2933
	25	AX-115116218	14707476	6.72584	14.25	2.724	0.1157
	4	AX-124375818	79929392	6.72354	-10.41	1.99	0.252
	13	AX-106751820	13706672	6.72125	-12.67	2.422	0.1556
	3	AX-429588190	19753245	6.72125	9.364	1.791	0.4644
	17	AX-429893610	36417985	6.71897	16.01	3.062	0.08637
	8	AX-106738095	40470452	6.71444	-12.13	2.321	0.173
	3	AX-429169564	62398129	6.71444	10.42	1.993	0.2531
	4	AX-428993857	1537069	6.70997	9.261	1.773	0.4769
	2	AX-428114731	1566037	6.70774	-11.24	2.152	0.199
	7	AX-325235762	70096906	6.70553	-17.57	3.365	0.07326
	1	AX-428019371	51488869	6.70333	-12.19	2.334	0.1662
	18	AX-429347704	4015408	6.70333	-19.27	3.69	0.06157
	3	AX-427886187	65781564	6.69897	9.42	1.804	0.3652
	13	AX-428467345	22198198	6.6968	-9.099	1.743	0.4629
	28	AX-106726849	31636252	6.69465	-11.3	2.166	0.2027
	22	AX-428966935	4542787	6.69037	9.204	1.764	0.4612
	7	AX-429361994	74178145	6.69037	-9.513	1.824	0.3874
	10	AX-428540599	48063054	6.68825	-16.7	3.203	0.0801
	11	AX-106730002	17980432	6.68825	-12.86	2.466	0.1468
	7	AX-169406332	72769554	6.68613	-9.79	1.877	0.3216
	18	AX-106738429	22300133	6.68613	-10.23	1.961	0.2734
	2	AX-428629763	78191834	6.68613	10.97	2.103	0.2289
	7	AX-169416184	75715891	6.68613	9.434	1.809	0.388
	24	AX-428842074	2104017	6.68613	-9.149	1.755	0.3806
	1	AX-429007659	73914453	6.68403	-13.62	2.612	0.1314
	12	AX-106723413	52326098	6.68194	9.749	1.87	0.3133
	14	AX-171462032	7542584	6.68194	-9.18	1.761	0.4581
	2	AX-428118215	100462436	6.68194	-9.786	1.877	0.3216
	5	AX-106760716	104536158	6.68194	9.38	1.799	0.4265
	9	AX-428067618	90855108	6.67778	-22.33	4.285	0.04247
	21	AX-428206900	49677853	6.67778	-10.01	1.92	0.291
	18	AX-419743806	64695109	6.67572	-9.039	1.735	0.4963
	19	AX-124346569	40927644	6.67572	-8.683	1.667	0.4775
	6	AX-115120101	46702267	6.67366	13.29	2.551	0.1345
	1	AX-310581610	150750742	6.67162	-10.9	2.093	0.2184
	1	AX-428104468	74174910	6.67162	-8.918	1.712	0.4863
	18	AX-419783005	65077709	6.66555	-9.47	1.819	0.3258
	9	AX-428894215	38464078	6.66555	9.47	1.819	0.3347
	18	AX-106720390	22064133	6.66555	-9.219	1.771	0.4957
	20	AX-106730901	58362004	6.66354	-9.721	1.868	0.2876
	1	AX-428965035	47146658	6.66154	-21.96	4.22	0.04475
	10	AX-428661742	100281097	6.65758	-10.09	1.939	0.2834
	2	AX-310521682	1678789	6.65561	9.569	1.84	0.3221
	19	AX-430036776	35750440	6.64207	-11.59	2.232	0.1776
	1	AX-428186360	149490094	6.64207	12.02	2.313	0.1745
	10	AX-428793991	70574133	6.64207	-16.31	3.139	0.0821
	13	AX-310510755	61108849	6.64207	7.806	1.502	0.441
	12	AX-429566785	55773012	6.64016	12.82	2.468	0.1628
	1	AX-429214106	116132727	6.63639	12.23	2.354	0.1767
	9	AX-115112905	123525	6.63639	9.91	1.908	0.3158
	1	AX-106742062	146790949	6.63078	-10.96	2.112	0.2209
	9	AX-319991244	73668944	6.62893	11.36	2.19	0.2087
	24	AX-169395410	59302069	6.62709	11.56	2.228	0.1956
	28	AX-106739813	23530483	6.62709	-9.382	1.808	0.4156
	19	AX-21888300	35535674	6.6216	14.65	2.824	0.11
	16	AX-181632762	40893300	6.61979	-9.498	1.832	0.4219
	27	AX-429731690	40480333	6.61798	28.05	5.409	0.02708
	9	AX-185123451	92141851	6.61618	-23.62	4.557	0.03877
	2	AX-429279926	70280527	6.61618	-9.566	1.845	0.3535
	16	AX-428670206	20912636	6.61261	11.97	2.309	0.1779
PY (409 SNPs)	18	AX-429486957	55504895	13.8761	18.93	2.436	0.06806
	18	AX-428357234	59480786	13.2976	11	1.448	0.2427
	7	AX-429255819	73870821	13.2916	10.1	1.331	0.2901
	18	AX-427876404	58884244	13.1079	17.54	2.328	0.07524
	16	AX-427899502	41607198	12.2573	-9.694	1.334	0.3403
	15	AX-124344175	42621937	12.1593	-9.804	1.355	0.2975
	7	AX-429119174	77359831	11.9172	16.37	2.287	0.0784
	18	AX-21706288	55181222	11.9101	14.42	2.016	0.1045
	16	AX-181632762	40893300	11.8125	-9.253	1.299	0.4207
	18	AX-419785283	60145271	11.6904	10.72	1.514	0.2114
	18	AX-95687675	62621306	11.5638	10.14	1.44	0.2484
	1	AX-106750056	17790637	11.4089	-8.694	1.244	0.4394
	1	AX-429577473	25483166	11.1169	19.18	2.783	0.05169
	7	AX-428914266	76728331	11.0301	15.35	2.237	0.08357
	1	AX-185114769	24335106	11.0017	19.14	2.793	0.05198
	7	AX-428757686	78532672	10.9788	15.89	2.321	0.07639
	7	AX-428961333	75068875	10.8665	15.94	2.341	0.07553
	16	AX-429297124	39068060	10.7471	-8.869	1.311	0.3521
	24	AX-429739860	16226086	10.6478	23.58	3.501	0.03245
	16	AX-106732424	41260623	10.6459	-8.68	1.289	0.4787
	24	AX-106752111	15489455	10.5436	23.18	3.461	0.03331
	1	AX-310581610	150750742	10.51	-9.921	1.484	0.2194
	7	AX-427876958	73527661	10.4023	8.269	1.244	0.4385
	7	AX-428625731	78163782	10.3737	15.23	2.295	0.07812
	15	AX-20701996	47551798	10.2612	-8.18	1.24	0.4871
	12	AX-185111067	21551176	10.2291	16.89	2.564	0.06261
	3	AX-429088218	23662807	10.2233	9.441	1.434	0.2559
	15	AX-106739154	40640815	10.1391	7.773	1.186	0.3423
	7	AX-320004049	79037287	10.1232	14.69	2.243	0.08329
	12	AX-429566158	16596327	10.0996	16.07	2.457	0.06979
	18	AX-371933484	65097115	10.0675	12.02	1.841	0.1364
	6	AX-26646355	87390576	10.0173	9.792	1.503	0.2277
	18	AX-124346240	8785641	9.9431	5.727	0.8829	0.4983
	16	AX-429902583	39884342	9.88606	-8.867	1.371	0.3021
	12	AX-428269474	16384600	9.81816	11.68	1.813	0.1447
	15	AX-106744851	43039782	9.73049	-8.43	1.315	0.3472
	7	AX-429702924	73221589	9.66555	7.925	1.241	0.4581
	4	AX-429303755	49635289	9.66555	-8.016	1.255	0.4087
	18	AX-419785394	64571170	9.6517	15.74	2.466	0.06921
	29	AX-106722280	47054342	9.57025	-7.923	1.247	0.4618
	1	AX-124378734	28462034	9.55129	23.7	3.734	0.02757
	9	AX-27945186	73208449	9.5157	9.959	1.573	0.2022
	1	AX-310604788	98931078	9.49757	-8.457	1.337	0.3262
	20	AX-317013995	43589165	9.44977	5.589	0.8859	0.4851
	10	AX-428041406	26901285	9.36856	9.08	1.446	0.2674
	7	AX-169393465	9264472	9.36151	8.664	1.38	0.2771
	15	AX-106738203	58662790	9.34872	-7.811	1.245	0.4989
	16	AX-319991792	64907785	9.32975	-8.024	1.281	0.4248
	11	AX-310604125	27505352	9.29328	8.859	1.417	0.2366
	12	AX-429688465	22093632	9.28651	15.43	2.47	0.07065
	11	AX-106744739	28308315	9.22841	5.514	0.8854	0.4779
	7	AX-320009736	14191014	9.21968	8.317	1.336	0.3027
	1	AX-106750287	15605365	9.21753	-7.957	1.278	0.415
	16	AX-429452758	29648400	9.19382	-7.846	1.262	0.4535
	7	AX-27053358	68215275	9.16052	7.826	1.262	0.4437
	2	AX-428705710	133010720	9.15181	-7.697	1.242	0.4595
	4	AX-310544731	48391818	9.1349	-7.573	1.223	0.4563
	16	AX-429737914	66355288	9.12033	-7.861	1.27	0.4305
	7	AX-419729149	14716948	9.09044	5.637	0.9126	0.452
	22	AX-429986880	38039403	9.07831	-7.634	1.237	0.4296
	18	AX-319994188	64194399	9.06148	7.715	1.251	0.4543
	5	AX-337895022	54887742	9.05355	5.433	0.8816	0.4885
	7	AX-124387936	7910128	9.04964	5.429	0.8812	0.4825
	1	AX-185114790	27871769	9.03716	10.03	1.63	0.1792
	7	AX-428363901	76406602	9.00612	13.59	2.211	0.08702
	18	AX-115116337	53948569	8.96257	12.93	2.109	0.1005
	11	AX-428463932	11758831	8.9431	-7.637	1.247	0.4601
	12	AX-428222013	18069431	8.9431	12.96	2.117	0.09563
	3	AX-429974136	25961644	8.92445	8.09	1.323	0.3254
	22	AX-115116193	16116616	8.89279	5.392	0.8834	0.4856
	4	AX-429848350	49890204	8.88941	7.523	1.233	0.4673
	7	AX-372102452	92844529	8.87615	9.106	1.494	0.2269
	9	AX-106738424	69956436	8.8729	9.534	1.564	0.2033
	12	AX-429930248	18221822	8.84164	11.86	1.95	0.1166
	4	AX-429610420	54603123	8.82102	-7.975	1.313	0.3538
	2	AX-430056299	99330942	8.81248	7.737	1.274	0.363
	7	AX-429189896	73050248	8.80967	12.85	2.117	0.09477
	14	AX-419982913	59112331	8.8041	5.35	0.8815	0.4868
	6	AX-419731862	4767583	8.76195	-5.358	0.885	0.4986
	12	AX-428984966	18629644	8.73049	15.27	2.528	0.06519
	15	AX-124346611	45842102	8.72354	7.535	1.248	0.4586
	3	AX-419706879	9498534	8.7167	24.68	4.088	0.02441
	16	AX-429710899	20265398	8.68613	8.944	1.484	0.2263
	6	AX-106721754	94189136	8.63264	-14.26	2.374	0.0741
	2	AX-310565504	25976786	8.61618	15.17	2.529	0.06519
	4	AX-428613245	100967624	8.61261	-10.08	1.68	0.1582
	7	AX-429278857	27909683	8.58838	16.09	2.687	0.04107
	7	AX-429959713	31710481	8.54212	28.84	4.831	0.01723
	16	AX-429259778	37261234	8.53462	-7.5	1.257	0.4785
	18	AX-312228779	61286611	8.51856	-7.827	1.313	0.3211
	24	AX-428747655	3914752	8.5157	8.82	1.48	0.2478
	6	AX-115110861	17247862	8.51428	5.305	0.8902	0.4971
	16	AX-176777012	39392888	8.50169	-7.498	1.259	0.4434
	6	AX-124348601	93438613	8.49214	-19.26	3.236	0.03762
	27	AX-180662078	16756559	8.48413	9.689	1.629	0.1893
	4	AX-310541879	103929682	8.47496	11.68	1.964	0.114
	2	AX-428598159	16764701	8.45717	19.22	3.237	0.03963
	7	AX-115113302	29003485	8.4437	27.58	4.649	0.01867
	16	AX-429860751	30253735	8.41117	7.467	1.261	0.4759
	16	AX-20966886	28475039	8.41117	-8.256	1.395	0.2878
	16	AX-171444365	32894239	8.4045	-7.863	1.329	0.3498
	13	AX-106749729	3999095	8.40121	12.24	2.069	0.09879
	6	AX-115114001	61431768	8.40012	18.22	3.08	0.04222
	1	AX-428054999	24287946	8.38828	7.869	1.331	0.3179
	7	AX-427964783	82235362	8.37572	13.18	2.231	0.08329
	16	AX-429890378	17744253	8.34679	-9.874	1.675	0.1769
	6	AX-419782319	41345386	8.32514	-8.582	1.458	0.2389
	16	AX-115112688	66080474	8.31158	8.59	1.461	0.2366
	15	AX-124382390	54218907	8.29671	8.721	1.484	0.2226
	20	AX-317012217	62374679	8.27737	5.356	0.9128	0.4615
	4	AX-429413217	54337275	8.25181	-8.534	1.457	0.2266
	6	AX-185121279	31675388	8.25026	-7.417	1.266	0.3742
	12	AX-124374793	70290528	8.22475	10.09	1.726	0.1565
	12	AX-115120208	20610785	8.2204	10.6	1.813	0.1379
	18	AX-419782963	61623725	8.21183	7.199	1.232	0.4879
	28	AX-115104676	40191764	8.20551	5.749	0.9844	0.3943
	3	AX-429519216	15053751	8.19314	19.61	3.362	0.03647
	16	AX-429987777	28820430	8.17783	7.342	1.26	0.4874
	16	AX-117090546	34938163	8.17587	-8.704	1.493	0.259
	7	AX-117082919	74809260	8.17587	10.99	1.885	0.1252
	2	AX-106723158	37769598	8.15552	-7.338	1.261	0.3877
	11	AX-106730895	22858088	8.14997	13.39	2.301	0.0807
	1	AX-428281275	28314301	8.14026	14.59	2.509	0.06347
	7	AX-429825970	104715358	8.09528	26.51	4.573	0.01809
	7	AX-310564929	67993153	8.09151	-13.37	2.307	0.07926
	7	AX-419795969	71654784	8.08778	12.48	2.154	0.09219
	17	AX-124345011	50324257	8.07212	14.16	2.446	0.05055
	8	AX-185122522	34922871	8.07007	-8.095	1.399	0.2872
	24	AX-115107001	2186221	8.06753	7.215	1.247	0.4443
	7	AX-169406634	72732806	8.065	-7.195	1.244	0.4658
	17	AX-429371708	12524416	8.05799	-7.781	1.346	0.3329
	12	AX-429141602	13131198	8.05453	14.13	2.444	0.07036
	22	AX-310574925	16102828	8.04096	-7.076	1.225	0.3647
	16	AX-106754318	34295245	8.02411	-7.841	1.359	0.2852
	24	AX-106720776	6183550	8.01637	-7.35	1.275	0.4787
	6	AX-106739368	18623696	7.99568	-10.42	1.81	0.1442
	7	AX-429966142	33305205	7.9914	27.38	4.758	0.01781
	9	AX-27939976	71781591	7.9914	9.189	1.597	0.1962
	2	AX-212347906	32770767	7.9914	7.636	1.327	0.3383
	4	AX-429876259	97581344	7.97469	9.916	1.725	0.1482
	12	AX-429668445	21023139	7.97469	13.8	2.401	0.07295
	14	AX-429096874	3907763	7.96257	26.92	4.686	0.01838
	4	AX-429730795	102698110	7.94692	8.237	1.436	0.2567
	12	AX-428366227	15279689	7.93554	11.95	2.084	0.1005
	1	AX-428174163	29671814	7.92812	20.44	3.567	0.03073
	21	AX-372106446	32796441	7.92082	19.45	3.395	0.03504
	18	AX-117088427	4463083	7.91721	7.376	1.288	0.4087
	4	AX-115107199	51146972	7.91364	7.439	1.299	0.367
	28	AX-429251098	916203	7.91364	-7.835	1.369	0.3013
	13	AX-428930506	32313129	7.91009	11.47	2.004	0.1091
	12	AX-428867068	12311464	7.89963	-12.63	2.208	0.08501
	16	AX-310531040	33838469	7.89279	-7.558	1.322	0.355
	22	AX-124348337	36670859	7.88273	8.316	1.456	0.2435
	2	AX-428454918	124008350	7.87943	11.56	2.023	0.108
	12	AX-428743300	8034895	7.86646	13.25	2.323	0.08214
	2	AX-429522477	121771639	7.86328	-7.447	1.305	0.3521
	2	AX-106726392	121387324	7.86328	-8.517	1.493	0.2266
	11	AX-428923404	12320745	7.85699	9.215	1.616	0.1815
	1	AX-429002759	15967379	7.85387	-7.874	1.381	0.2901
	4	AX-115106467	55746256	7.84771	-7.105	1.247	0.4684
	4	AX-106756375	25268332	7.82974	9.003	1.582	0.1844
	8	AX-185122585	4516377	7.82974	13.75	2.416	0.0718
	2	AX-106728639	25475759	7.82391	15.06	2.647	0.0583
	11	AX-106726451	11254377	7.80967	9.152	1.611	0.1832
	8	AX-419615932	69539647	7.8041	7.361	1.296	0.4222
	22	AX-310542041	37130805	7.8041	-7.154	1.259	0.4833
	4	AX-428272135	69517302	7.79048	7.464	1.315	0.3613
	15	AX-106731918	61167451	7.77469	9.223	1.627	0.1766
	13	AX-428006084	5695199	7.77211	24.11	4.254	0.02125
	25	AX-181636037	30741938	7.75449	-9.815	1.734	0.1493
	24	AX-171473733	17242668	7.73283	15.8	2.795	0.05169
	7	AX-117081579	13279972	7.71897	7.222	1.279	0.3851
	27	AX-319987307	20493321	7.7167	23.87	4.229	0.02154
	9	AX-428044079	23524479	7.7122	14.17	2.511	0.06347
	27	AX-428314515	19937663	7.70115	6.977	1.237	0.4793
	19	AX-429203669	59081722	7.69897	7.325	1.299	0.3676
	15	AX-429637224	43468211	7.67985	10.9	1.937	0.1221
	9	AX-429054469	64209936	7.67778	12.91	2.293	0.08156
	2	AX-117085362	18233729	7.67778	9.136	1.623	0.1953
	18	AX-419607422	65264471	7.67572	-7.143	1.269	0.3711
	11	AX-429784292	11703968	7.65758	9.109	1.62	0.1809
	22	AX-115110844	38461582	7.65365	10.4	1.851	0.1315
	24	AX-427947311	36393597	7.64589	11.07	1.971	0.1175
	4	AX-106747140	36842170	7.64397	-6.894	1.228	0.4555
	14	AX-320914545	30659259	7.64207	9.802	1.746	0.1493
	7	AX-27193327	104330014	7.61979	9.582	1.709	0.1531
	24	AX-428819123	3268946	7.61618	8.374	1.494	0.2464
	8	AX-106724464	106577108	7.6038	8.411	1.502	0.2148
	12	AX-106761192	10611104	7.59346	9.805	1.752	0.1588
	22	AX-429820333	36405052	7.58336	8.398	1.502	0.2246
	2	AX-106742989	119231790	7.56864	-7.249	1.298	0.388
	1	AX-429214106	116132727	7.54668	9.379	1.682	0.176
	15	AX-106763353	43858313	7.54061	-7.916	1.42	0.2634
	19	AX-429253051	36008399	7.52724	10.87	1.952	0.1146
	2	AX-319999241	18182709	7.52578	-8.15	1.464	0.2306
	4	AX-427927860	49340226	7.51286	-6.842	1.23	0.4871
	18	AX-371933591	65260941	7.50864	7.158	1.287	0.3578
	12	AX-106729156	21157380	7.50864	8.711	1.566	0.2039
	5	AX-106755445	6689497	7.50585	9.388	1.689	0.1689
	18	AX-21706105	55145185	7.50446	-7.726	1.39	0.2648
	9	AX-427892482	35416097	7.48545	21.76	3.919	0.02613
	20	AX-427886997	63348548	7.47625	9.268	1.671	0.1591
	7	AX-428643987	64980006	7.47237	11.6	2.092	0.09678
	4	AX-169490450	64386271	7.47108	-7.092	1.279	0.4196
	9	AX-428693491	60018204	7.45593	11.68	2.108	0.1002
	20	AX-124343847	5140665	7.44855	11.17	2.018	0.08731
	24	AX-310563791	7304724	7.44249	-7.17	1.296	0.3854
	16	AX-310530075	16623652	7.43533	-6.928	1.253	0.4322
	7	AX-117085464	41114885	7.42829	-7.43	1.344	0.3386
	24	AX-430037266	54806958	7.42022	-9.473	1.715	0.1571
	12	AX-428329438	39811673	7.41908	-6.983	1.264	0.4578
	15	AX-185112704	58387655	7.41567	-7.801	1.412	0.2909
	17	AX-169498177	73020473	7.41567	6.846	1.24	0.419
	7	AX-169387657	70955466	7.41454	7.254	1.314	0.3409
	2	AX-428353005	97945890	7.41341	7.297	1.322	0.3228
	9	AX-429398315	81699783	7.41229	-7.498	1.358	0.2915
	24	AX-320002174	10156891	7.41117	21.09	3.82	0.027
	10	AX-429847984	69444699	7.41005	-8.941	1.62	0.1758
	7	AX-106758008	82711784	7.40671	10.46	1.896	0.1209
	11	AX-429800858	24782596	7.4045	13.69	2.481	0.0695
	8	AX-106755248	57821769	7.38828	-6.968	1.264	0.4558
	20	AX-429107803	47690408	7.38722	9.413	1.708	0.1648
	12	AX-427954014	51890594	7.3851	15.59	2.83	0.05313
	2	AX-22505724	128984551	7.383	7.105	1.29	0.4469
	12	AX-429534711	6165726	7.37572	7.115	1.292	0.3693
	8	AX-106739506	68404576	7.37263	-8.124	1.476	0.2243
	16	AX-429079922	33192912	7.37059	-8.914	1.62	0.191
	11	AX-117090928	15644634	7.37059	6.811	1.238	0.467
	15	AX-106721916	40724043	7.36653	7.881	1.432	0.2545
	3	AX-427896783	23954917	7.36151	15.73	2.86	0.04825
	16	AX-310551522	64547599	7.35164	-7.077	1.287	0.3851
	18	AX-181637001	3016225	7.34486	-7.587	1.381	0.2846
	24	AX-106739843	2094260	7.34294	-6.874	1.251	0.382
	9	AX-429184255	75672826	7.34008	8.581	1.562	0.2125
	21	AX-428564049	33042594	7.33913	12.95	2.358	0.07496
	8	AX-169402937	93969992	7.3363	7.039	1.282	0.4684
	18	AX-185113973	58661122	7.33442	7.339	1.337	0.2924
	3	AX-115110478	113606642	7.32883	10.14	1.847	0.1364
	12	AX-428222771	5232509	7.32331	15.61	2.847	0.05313
	20	AX-320912977	49143423	7.3019	9.578	1.749	0.1557
	7	AX-115107041	104967860	7.2993	25.43	4.645	0.01752
	6	AX-106749868	82388706	7.2993	-7.02	1.282	0.4118
	4	AX-106722335	56222505	7.29243	-6.922	1.265	0.4431
	16	AX-429633450	32308899	7.28567	-7.266	1.329	0.3667
	28	AX-428352293	35520817	7.28233	7.092	1.297	0.3693
	7	AX-106759973	64451610	7.27572	6.932	1.268	0.3889
	7	AX-106763194	73777772	7.27409	7.089	1.297	0.3719
	3	AX-115102605	114220425	7.27409	8.171	1.495	0.224
	16	AX-428494835	37641250	7.26761	-6.892	1.262	0.4785
	15	AX-115111241	55562673	7.26201	10.64	1.948	0.1166
	22	AX-106748576	35771697	7.25026	9.034	1.656	0.1735
	7	AX-428512874	92504744	7.24642	11.01	2.02	0.1088
	15	AX-106745560	44011208	7.2426	11.68	2.143	0.09937
	9	AX-429644081	103863597	7.23958	12.44	2.283	0.08185
	19	AX-429806682	32212188	7.23732	9.886	1.814	0.1407
	17	AX-310587436	11918835	7.22695	-6.749	1.24	0.4618
	9	AX-427918724	38323093	7.22621	14.5	2.664	0.05974
	20	AX-428264534	45655034	7.21681	8.477	1.558	0.2013
	3	AX-310587785	29250421	7.2161	6.807	1.251	0.4845
	10	AX-428793991	70574133	7.21112	-12.18	2.24	0.08185
	16	AX-427930513	24563072	7.20761	-7.146	1.315	0.326
	1	AX-115104239	65495613	7.20551	-10.5	1.931	0.1169
	1	AX-106756118	24302207	7.19791	6.701	1.233	0.4446
	12	AX-310600595	5214387	7.18575	8.234	1.517	0.2266
	17	AX-106745109	15740680	7.17849	-7.549	1.392	0.2763
	9	AX-319991244	73668944	7.17328	8.459	1.56	0.2088
	13	AX-106743907	5300921	7.16877	22.83	4.211	0.0224
	4	AX-171454806	49000681	7.16558	-6.827	1.26	0.4434
	6	AX-419783872	42875089	7.15864	-6.873	1.269	0.4328
	29	AX-427944560	47120960	7.15181	-7.033	1.299	0.3194
	12	AX-429895224	69226627	7.1512	10.81	1.997	0.1129
	18	AX-429033720	59617905	7.14509	-9.873	1.825	0.1416
	3	AX-428917303	13197838	7.14327	7.542	1.394	0.2774
	2	AX-429051320	117335288	7.14026	-6.931	1.281	0.3716
	1	AX-181632624	14646813	7.13136	-7.101	1.314	0.3593
	5	AX-124385542	1985730	7.13077	8.027	1.485	0.2323
	2	AX-430047392	74243503	7.11407	-7.082	1.312	0.3452
	9	AX-310581381	76967517	7.10958	-7.849	1.455	0.2539
	20	AX-428716651	4290354	7.10347	11.16	2.07	0.09822
	13	AX-429463673	6550985	7.10018	19.86	3.683	0.02929
	4	AX-310511122	101361211	7.098	-8.613	1.598	0.1783
	10	AX-428898304	101644732	7.07831	-6.739	1.252	0.4061
	4	AX-106732631	55594630	7.07314	-8.081	1.502	0.2165
	15	AX-428159501	9446748	7.07212	13.77	2.559	0.06433
	15	AX-174325235	79934694	7.0716	11.44	2.127	0.09966
	13	AX-115102723	12009567	7.06753	8.592	1.598	0.1827
	12	AX-106737640	11653787	7.06098	-6.922	1.288	0.3667
	7	AX-428873287	90864167	7.05552	7.841	1.459	0.2467
	20	AX-106753930	11401692	7.04721	7.052	1.313	0.3782
	10	AX-310516957	69751955	7.04335	-12.68	2.362	0.07467
	2	AX-429039726	29479019	7.0381	10.39	1.937	0.1146
	20	AX-106742758	46598895	7.03339	8.336	1.554	0.1999
	18	AX-185113866	4104647	7.02965	-14.21	2.651	0.05974
	25	AX-106741276	18448555	7.02826	6.992	1.304	0.3438
	28	AX-429636360	32577077	7.02549	6.678	1.246	0.384
	2	AX-430036394	1599222	7.01954	9.546	1.782	0.1485
	12	AX-429332296	53265794	7.01682	6.701	1.251	0.471
	12	AX-429834553	8937332	7.01412	-6.668	1.245	0.4561
	18	AX-419604005	61023884	7.01323	6.853	1.28	0.4009
	15	AX-185112858	9159816	7.00656	13.67	2.555	0.06462
	16	AX-428677299	20208277	7.00349	14.95	2.795	0.05112
	3	AX-185119225	114249359	7.00087	6.799	1.271	0.4627
	24	AX-429583289	36233112	6.9914	11.44	2.141	0.09793
	17	AX-181632410	11222724	6.98716	-6.896	1.29	0.3584
	18	AX-419783144	64566095	6.98297	-6.786	1.27	0.3461
	15	AX-428290063	7448985	6.97881	14.18	2.654	0.06031
	4	AX-428509268	21143523	6.97469	25.64	4.802	0.01752
	14	AX-428997361	4859060	6.96658	24.46	4.585	0.01867
	15	AX-320916076	46957278	6.96658	6.778	1.27	0.3639
	19	AX-428902137	33579959	6.95861	10.15	1.904	0.1261
	10	AX-124346524	26929817	6.95468	9.499	1.782	0.147
	1	AX-106760734	146677989	6.94692	-9.317	1.749	0.1545
	9	AX-106761087	80634085	6.93181	-8.411	1.581	0.1867
	1	AX-124349013	38700827	6.93181	21.37	4.017	0.02355
	7	AX-320921701	73792524	6.92812	-6.847	1.287	0.3599
	24	AX-429669227	1221868	6.92812	7.691	1.446	0.2461
	12	AX-310581627	5769927	6.92445	10.08	1.896	0.1315
	24	AX-428299604	35739706	6.92445	11.89	2.235	0.08587
	19	AX-185114051	13974254	6.91721	-16.01	3.013	0.04394
	15	AX-106763921	5766975	6.91364	8.162	1.536	0.2122
	18	AX-312238090	62350928	6.91364	7.489	1.41	0.2671
	16	AX-106738761	62948497	6.91009	-6.766	1.274	0.4248
	10	AX-428740617	26307478	6.90658	9.173	1.727	0.1585
	19	AX-429404258	45044992	6.90658	-33.41	6.292	0.01005
	18	AX-419786026	49361549	6.90658	11.19	2.108	0.1014
	18	AX-180661511	54112530	6.90658	6.774	1.276	0.3894
	20	AX-428866872	55214741	6.90309	10.92	2.057	0.1011
	7	AX-429270228	67584869	6.8962	-13.07	2.463	0.07007
	2	AX-106755398	40513966	6.89279	-7.033	1.326	0.2995
	13	AX-429632751	31954085	6.88606	10.11	1.907	0.1267
	20	AX-427886884	43954624	6.88273	8.013	1.512	0.222
	18	AX-106754795	54271729	6.8729	-7.539	1.424	0.3056
	5	AX-106765834	115399602	6.86967	9.356	1.768	0.1536
	10	AX-181634029	101504263	6.86967	-7.868	1.486	0.2303
	25	AX-106764048	3735874	6.86967	-8.794	1.661	0.1643
	7	AX-429138190	34355354	6.86646	10.43	1.971	0.1063
	11	AX-429243380	13269196	6.86646	-7.943	1.501	0.2114
	11	AX-106753035	11229451	6.86012	6.794	1.285	0.3665
	24	AX-310522382	16663623	6.86012	14.6	2.76	0.05198
	4	AX-429580317	56296293	6.85699	6.913	1.307	0.3535
	7	AX-187117194	70804701	6.85699	-6.588	1.246	0.3825
	6	AX-106750325	79525009	6.85387	7.163	1.355	0.3555
	19	AX-115099006	39268518	6.84771	18.12	3.429	0.03504
	15	AX-106750612	41422783	6.84466	-6.617	1.253	0.4716
	5	AX-115117768	8722180	6.84164	5.401	1.022	0.3736
	18	AX-371933481	65097061	6.84164	7.759	1.469	0.255
	3	AX-429982200	22404740	6.83565	6.822	1.292	0.4253
	2	AX-429669963	38373902	6.83268	6.564	1.244	0.4983
	11	AX-106733217	10906159	6.83268	-7.05	1.336	0.2984
	18	AX-106746559	64316116	6.82974	-6.724	1.274	0.4839
	4	AX-428494158	53506708	6.82681	-6.736	1.277	0.4161
	16	AX-429669308	34923476	6.82391	-9.749	1.848	0.139
	1	AX-428994697	142325879	6.82102	8.018	1.521	0.2206
	2	AX-115114300	18078290	6.81531	15.17	2.878	0.04337
	18	AX-117102519	61231586	6.81248	-6.79	1.288	0.4377
	9	AX-428608808	74987433	6.81248	8.237	1.563	0.2059
	12	AX-115107636	51973484	6.8041	7.002	1.33	0.3268
	10	AX-169482986	99684978	6.8041	-6.841	1.299	0.3354
	12	AX-428959259	39649431	6.7986	13.8	2.622	0.06289
	5	AX-124381800	7988169	6.7986	7.24	1.376	0.3004
	16	AX-106751973	40371695	6.79317	-6.691	1.272	0.4285
	20	AX-310544933	56848786	6.79048	-8.799	1.673	0.1588
	29	AX-171475608	47422720	6.78781	-6.448	1.226	0.481
	5	AX-419771123	104930286	6.77989	-11.43	2.176	0.08817
	13	AX-428728099	19372579	6.77728	8.017	1.526	0.2088
	16	AX-428128142	63675790	6.77728	-6.689	1.273	0.4259
	2	AX-115111847	117809766	6.76447	6.559	1.25	0.4779
	12	AX-428456388	8792101	6.76447	18.09	3.447	0.03532
	17	AX-115116615	12613243	6.76195	6.72	1.281	0.3963
	8	AX-124385298	93506193	6.76195	14.44	2.752	0.05457
	4	AX-428518249	100695785	6.75945	-7.745	1.476	0.2332
	10	AX-185110379	98519569	6.75449	-6.477	1.235	0.4911
	2	AX-428414369	99880285	6.75203	6.951	1.326	0.2984
	3	AX-428794115	22956428	6.74473	15.11	2.883	0.04882
	7	AX-310567845	66544540	6.74473	10.74	2.05	0.1022
	20	AX-106728612	48114351	6.73049	8.517	1.627	0.1818
	1	AX-106734665	149868990	6.72816	-7.425	1.419	0.2579
	16	AX-429246106	27297088	6.72584	-6.536	1.249	0.4905
	5	AX-419687641	105030291	6.70774	-10.76	2.059	0.1028
	14	AX-429449660	37712243	6.70333	11.65	2.231	0.08558
	17	AX-429619378	24864492	6.70333	10.77	2.062	0.1043
	7	AX-106729989	81591587	6.6968	6.521	1.249	0.4802
	9	AX-310593236	58635520	6.6968	-6.536	1.252	0.4345
	16	AX-429251206	16687455	6.68613	7.325	1.405	0.2599
	16	AX-320913254	34565462	6.68194	-9.363	1.796	0.1468
	2	AX-429083847	132083559	6.67985	6.469	1.241	0.4641
	4	AX-115118987	26262355	6.67985	-10.27	1.97	0.1117
	4	AX-25601190	60999966	6.67778	-9.008	1.729	0.1536
	4	AX-428729067	49082778	6.66756	6.614	1.27	0.3863
	9	AX-428490143	47344325	6.66555	7.161	1.376	0.3053
	13	AX-428818160	6214912	6.66555	10.26	1.97	0.1086
	19	AX-106755377	44500975	6.66354	-32.76	6.294	0.01005
	1	AX-106724072	64730690	6.66154	-12.5	2.402	0.07151
	28	AX-428053808	31562309	6.66154	-10.04	1.929	0.1175
	9	AX-124380762	38828043	6.65956	10.37	1.992	0.1129
	2	AX-124384185	37405656	6.65365	-7.454	1.433	0.2499
	18	AX-419774372	64694778	6.65365	-6.449	1.24	0.4316
	21	AX-429025446	37400929	6.64397	10.2	1.963	0.1152
	1	AX-310590681	17316509	6.64397	-8.416	1.62	0.1829
	1	AX-310510037	149720578	6.64397	-7.841	1.509	0.2151
	7	AX-106755339	90080630	6.64207	7.388	1.422	0.2636
	16	AX-427983960	31799359	6.64016	-7.707	1.484	0.2527
	12	AX-185111401	8082680	6.63827	6.801	1.309	0.3762
	22	AX-310558654	38136911	6.63264	-7.306	1.407	0.2714
	3	AX-124380193	116193622	6.63264	-7.164	1.38	0.2912
	3	AX-310599256	23646222	6.63264	-8.934	1.721	0.1648
	9	AX-428739699	70173300	6.62709	-6.59	1.27	0.4443
	13	AX-115113614	34612358	6.62525	11.08	2.136	0.09305
	7	AX-428234498	104855164	6.61798	21.96	4.234	0.02154
SCS (26 SNPs)	4	AX-429899067	53209631	9.76955	-0.2109	0.03277	0.3993
	5	AX-185120896	74225107	9.55909	0.2665	0.04191	0.189
	4	AX-428307801	53551037	9.47237	-0.2216	0.03502	0.324
	4	AX-181636595	55915790	8.90309	0.2013	0.03292	0.4587
	10	AX-169455129	77105753	7.83863	0.2517	0.04415	0.1519
	4	AX-185120178	53953338	7.83565	-0.1919	0.03366	0.4004
	10	AX-181634611	64351724	7.73518	0.2238	0.03954	0.2117
	4	AX-429526623	52444888	7.69465	-0.1984	0.03516	0.33
	10	AX-124386472	76667903	7.59176	0.2215	0.03956	0.2071
	4	AX-124347478	58136462	7.50585	0.1826	0.03282	0.4728
	4	AX-428350839	58390975	7.46344	-0.188	0.03389	0.3643
	4	AX-429119509	57971172	7.36051	-0.1821	0.03307	0.4413
	4	AX-427944601	83882454	7.284	-0.179	0.03271	0.4138
	4	AX-428143884	64375750	7.24489	-0.1787	0.03275	0.4784
	19	AX-429261429	3042105	7.21396	-0.276	0.0507	0.09611
	10	AX-124379084	77303582	7.20551	0.2095	0.03851	0.2336
	10	AX-428036606	68844998	7.10458	0.1755	0.0325	0.4654
	21	AX-115106020	37394355	7.07572	-0.2241	0.0416	0.2014
	12	AX-310569512	90712397	7.05012	-0.2697	0.05016	0.1173
	21	AX-310577007	35934315	7.03245	-0.3898	0.07261	0.05265
	10	AX-428334954	76164663	6.88273	0.2496	0.04705	0.1364
	10	AX-106725227	72797444	6.86967	-0.1711	0.03229	0.4604
	4	AX-106750198	54930726	6.83565	0.1951	0.03693	0.2855
	10	AX-171476704	69990962	6.75203	0.2864	0.05457	0.1
	4	AX-171444094	44406478	6.6925	-0.2063	0.03951	0.2124
	4	AX-429075031	52760440	6.67366	-0.1873	0.03593	0.3064
Mentioned SNPs in the manuscript were marked in red
a Bos taurus autosome
b The positions of the SNPs were based on the bovine reference genome (Bos taurus UMD3.1)
c Standard error
d Minor allele frequency

## Sheet: Table S6
Table S6. Significantly enriched KEGG pathways based on DGAT1 and PDE4B with 20 interactors.
Gene	Pathway	Count	-log10 P-value	Fold enrichment	Interacter gene
DGAT1	Glycerolipid metabolism	8	10.47	73.7485	LOC618076, DGAT2, DGAT1, LOC785379, MOGAT1, LPIN1, AGPAT2, PNPLA2
	Fat digestion and absorption	6	7.3	77.4359	LOC618076, DGAT2, DGAT1, LOC785379, CD36, AGPAT2
	Metabolic pathways	8	2.08	3.76207	LOC618076, DGAT2, DGAT1, LPIN1, PLD1, AGPAT2, DHRS4, PNPLA2
	Retinol metabolism	3	1.73	31.1126	DGAT1, RPE65, DHRS4
PDE4B	Purine metabolism	18	25.06	36.7695	ADSL, ADCY4, ADK, AK3, ADCY3, AK4, ADCY2, ADCY1, ADCY8, ADCY7, DCK, ADCY6, ADCY5, APRT, ADCY10, ADCY9, PDE4B, ENPP1
	Morphine addiction	12	16.09	46.3902	ADCY9, ADCY4, PDE4B, ADCY3, ADCY2, ADCY1, ADCY8, PRKACA, ADCY7, PRKACB, ADCY6, ADCY5
	cAMP signaling pathway	14	15.91	25.4209	ADCY4, ADCY3, ADCY2, ADCY1, ADCY8, ADCY7, ADCY6, ADCY5, ADCY10, ADCY9, PPP1R1B, PDE4B, PRKACA, PRKACB
